# Supplementary material for: Tumor Heterogeneity of RCCs Assessed by mpMRI with Direct Radiological–Histopathological Correlation
Source: Diagnostics (Basel). 2026 Jul 7;16(13):2119. doi: 10.3390/diagnostics16132119 (PMC13361544; doi:10.3390/diagnostics16132119)
Supplement: Supplementary file 1 [file diagnostics-16-02119-s001.zip]

Archive with 1 entries (1 files):
- diagnostics-4329926-supplementary.pdf
